# Supplementary material for: MicroRNA Expression Analysis and Biological Pathways in Chemoresistant Non-Small Cell Lung Cancer
Source: Cancers (Basel). 2025 Jul 29;17(15):2504. doi: 10.3390/cancers17152504 (PMC12346453; doi:10.3390/cancers17152504)
Supplement: Supplementary file 1 [file cancers-17-02504-s001.zip]

Archive with 1 entries (1 files):
- cancers-3728545-supplementary.pdf
